# Supplementary material for: Enhancing the accuracy of molecular classification of pediatric CNS tumors: a dual-classifier approach using DNA methylation profiling
Source: Front Oncol. 2026 Feb 5;15:1701113. doi: 10.3389/fonc.2025.1701113 (PMC12916412; doi:10.3389/fonc.2025.1701113)
Supplement: Supplementary file 2 [file Table1.xlsx]

## Sheet: Supplementary Table 1
Patient_barcode	Submission number	Specificity	FFPE vs FF	Category	EPIC_Version	Amount loaded	Type	Age at diagnosis (years)	Gender	DX Histology only	Classifier match status (NA, concordant, refined, conflicted)	DX NGS and/or CMA	Classifier match status (NA, concordant, refined, conflicted)	Detected CpG (0.01)	Detected CpG (0.05)	Superfamily	Score superfamily	Family	Score family	Class	Score Class	Subclass	Score Subclass	Sarcoma classifier	Score	NIH family	Family score	NIH Class	Class score
CNS-P0052_1	Run 4	Control 1		CNS tumor	V2	500	FFPE	5	Male	medulloblastoma, Desmoplastic nodular	refined	Medulloblastoma, SHH-activated, TP53-wildtype	refined	913342	928116	Medulloblastoma	0.99	Medulloblastoma, Shh Activated	0.99	Medulloblastoma, Shh Activated, Subtype 1	0.79	Mc Medulloblastoma, Shh Activated, Subclass 1 (novel)	0.79			Neuroblastic_embryonal_tumors	0.993	MB_SHH_1	0.977
CNS-P0052_2	Run 4	Control 1		CNS tumor	V2	500	FFPE	5	Male	medulloblastoma, Desmoplastic nodular	refined	Medulloblastoma, SHH-activated, TP53-wildtype	refined	912133	927725	Medulloblastoma	0.99	Medulloblastoma, Shh Activated	0.99	Medulloblastoma, Shh Activated, Subtype 1	0.83	Mc Medulloblastoma, Shh Activated, Subclass 1 (novel)	0.83			Neuroblastic_embryonal_tumors	0.993	MB_SHH_1	0.983
CNS-P0055_1	Run 4	Control 2		CNS tumor	V2	500	FFPE	4	Male	Medulloblastoma, classical histology	refined	Medulloblastoma, non-Wnt, non-SHH	refined	924347	932916	Medulloblastoma	0.99	Medulloblastoma Non Wnt/non Shh Activated	0.99	Medulloblastoma Group 4	0.84	Mc Medulloblastoma, Non Wnt/non Shh, Group 4 Subtype, Subclass Vii	0.78			Neuroblastic_embryonal_tumors	0.993	MB_G34_VII	0.976
X1	Run 4	Control 3		CNS tumor	V2	500	FFPE	4	Female	Medulloblastoma, classical histology	refined	Medulloblastoma, SHH-activated, TP53-wildtype	refined	933845	935268	Medulloblastoma	0.99	Medulloblastoma, Shh Activated	0.99	Medulloblastoma, Shh Activated, Subtype 3	0.66	Mc Medulloblastoma, Shh Activated, Subclass 3 (novel)	0.66			Neuroblastic_embryonal_tumors	0.993	MB_SHH_3	0.603
CNS-P0055_2	Run 4	Control 2		CNS tumor	V2	500	FFPE	4	Male	Medulloblastoma, classical histology	refined	Medulloblastoma, non-Wnt, non-SHH	refined	924347	932916	Medulloblastoma	0.99	Medulloblastoma Non Wnt/non Shh Activated	0.99	Medulloblastoma Group 4	0.84	Mc Medulloblastoma, Non Wnt/non Shh, Group 4 Subtype, Subclass Vii	0.78			Neuroblastic_embryonal_tumors	0.993	MB_G34_VII	0.976
X1	Run 4	Control 3		CNS tumor	V2	500	FFPE	4	Female	Medulloblastoma, classical histology	refined	Medulloblastoma, SHH-activated, TP53-wildtype	refined	933845	935268	Medulloblastoma	0.99	Medulloblastoma, Shh Activated	0.99	Medulloblastoma, Shh Activated, Subtype 3	0.66	Mc Medulloblastoma, Shh Activated, Subclass 3 (novel)	0.66			Neuroblastic_embryonal_tumors	0.993	MB_SHH_3	0.603
X2	Run 4			CNS tumor	V2	500	FFPE	5	Male	Atypical teratoid/rhabdoid tumour	refined	Atypical teratoid/rhabdoid tumour with SMARCB1 homozygous deletion	refined	488823	934565	Other Cns Embryonal Tumours	0.99	Atypical Teratoid Rhabdoid Tumour	0.99	Atypical Teratoid Rhabdoid Tumour, Myc Activated	0.99	Mc Atypical Teratoid/rhabdoid Tumour, Myc Subtype	0.99			SMARC_altered_tumors	0.991	ATRT_MYC	0.997
CNS-P0060_1	Run 4			CNS tumor	V2	500	FFPE	9	Male	Medulloblastoma	refined	Medulloblastoma, SHH-activated, with TP53 mutation	refined	920054	931567	Medulloblastoma	0.98	Medulloblastoma, Shh Activated	0.98	Medulloblastoma, Shh Activated, Subtype 4	0.4	Mc Medulloblastoma, Shh Activated, Subclass 4 (novel)	0.4			Neuroblastic_embryonal_tumors	0.992	MB_SHH_4	0.835
CNS-P0067_1	Run 4			CNS tumor	V2	500	FFPE	3	Male	glioma, high grade	conflicted	High grade glioma, H3-wild type and IDH-wild type	conflicted	933889	936235	Medulloblastoma	0.31	Medulloblastoma, Shh Activated	0.27	Medulloblastoma, Shh Activated, Subtype 1	0.18	Mc Medulloblastoma, Shh Activated, Subclass 1 (novel)	0.18			Neuroblastic_embryonal_tumors	0.799	PATZ1	0.175
GER-P0002_1	Run 5			CNS tumor	V2	500	FFPE	4	Female	germ cell tumor YST metastasis	concordant			929049	933819	Germ Cell Tumours	0.99	Germ Cell Tumours Of The Cns	0.99	Yolk Sac Tumour	0.99	Mc Yolk Sac Tumour (novel)	0.99			Other_tumors	0.986	GCT_YOLKSAC	0.996
CNS-P0028_1	Run 5			CNS tumor	V2	500	FFPE	1	Male	Pineoblastoma	refined			923885	931830	Other Cns Embryonal Tumours	0.99	Cns Embryonal Tumour With Brd4:leutx Fusion	0.99	Cns Embryonal Tumour With Brd4:leutx Fusion	0.99	Mc Cns Embryonal Tumour With Brd4:leutx Fusion (novel)	0.99			Neuroblastic_embryonal_tumors	0.992	ET_BRD4_LEUTX	0.78
CNS-P0032_1	Run 5			CNS tumor	V2	500	FFPE	7	Female	Ependymoma, WHO Grade 2	refined			921582	932017	Ependymal Tumours	0.99	Posterior Fossa Ependymoma Group B And Posterior Fossa Subependymoma	0.99	Posterior Fossa Ependymoma Group B	0.99	Mc Posterior Fossa Group B (pfb) Ependymoma, Subclass 1 (novel)	0.99			Ependymal_tumors	0.992	EPN_PFB_1	0.984
CNS-P0043_1	Run 5			CNS tumor	V2	500	FFPE	4	Female	Medulloblastoma, NOS	refined	Medulloblastoma, SHH-activated, TP53 wildtype	refined	924268	932617	Medulloblastoma	0.99	Medulloblastoma, Shh Activated	0.99	Medulloblastoma, Shh Activated, Subtype 3	0.92	Mc Medulloblastoma, Shh Activated, Subclass 3 (novel)	0.92			Neuroblastic_embryonal_tumors	0.993	MB_SHH_3	0.843
CNS-P0052_3	Run 5	Control 1		CNS tumor	V2	500	FFPE	5	Male	medulloblastoma, Desmoplastic nodular	refined	Medulloblastoma, SHH-activated, TP53-wildtype	refined	923866	931494	Medulloblastoma	0.99	Medulloblastoma, Shh Activated	0.99	Medulloblastoma, Shh Activated, Subtype 1	0.84	Mc Medulloblastoma, Shh Activated, Subclass 1 (novel)	0.84			Neuroblastic_embryonal_tumors	0.993	MB_SHH_1	0.981
CNS-P0053_1	Run 5			CNS tumor	V2	500	FFPE	11	Male	Medulloblastoma, NOS	refined	Medulloblastoma, non-Wnt, non-SHH	refined	929347	934488	Medulloblastoma	0.99	Medulloblastoma Non Wnt/non Shh Activated	0.99	Medulloblastoma Group 4	0.99	Mc Medulloblastoma, Non Wnt/non Shh, Group 4 Subtype, Subclass Viii	0.99			Neuroblastic_embryonal_tumors	0.993	MB_G34_VIII	0.996
X3	Run 5			CNS tumor	V2	500	FFPE	2	Male	Choroid plexus papilloma	refined			932375	934980	Choroid Plexus Tumours	0.99	Choroid Plexus Tumours	0.99	Choroid Plexus Papilloma	0.99	Mc Choroid Plexus Papilloma, Paediatric Subtype (novel)	0.97			Choroid_plexus_tumors	0.986	CPP_PED	0.996
CNS-P0069_1	Run 5			CNS tumor	V2	500	Frozen	8	Male	glioma, high grade	refined	High grade glioma, H3-wild type and IDH-wild type	refined	934503	935629	Adult Type Diffuse Gliomas	0.99	Diffuse High Grade Neuroepithelial Tumour [adult Type]	0.99	Diffuse High Grade Neuroepithelial Tumour [adult Type, Non Defined Type C]	0.98	Mc Adult Type Diffuse High Grade Glioma, Idh Wildtype, Subtype E (novel)	0.98			Intermediate_grade_IDH_wildtype_gliomas	0.937	HGG_E	0.999
CNS-P0010_1	Run 6		FFPE vs FF	CNS tumor	V2	500	FFPE	14	Male	Glioblastoma-Giant Cell	refined	Glioblastoma, giant-cell; MGMT promoter methylated	concordant	852238	912812	Adult Type Diffuse Gliomas	0.61	Glioblastoma, Idh Wildtype	0.6	Glioblastoma, Idh Wildtype, Mesenchymal Type	0.58	Mc Glioblastoma, Idh Wildtype, Mesenchymal Subtype, Subclass B (novel)	0.39			Glioblastoma	0.966	GBM_MES_ATYP	0.974
CNS-P0020_1	Run 6			CNS tumor	V2	500	FFPE	10	Male	Pilocytic astrocytoma	conflicted			840859	909406	MC Pilocytic astrocytoma, infratentorial	0.16433		0		0		0			Low_grade_glial_glioneuronal_tumors	0.991	PA_PF	0.877
CNS-P0022_1	Run 6			CNS tumor	V2	500	FFPE	4	Female	Pilocytic astrocytoma	concordant			813239	880294	Low Grade Glial/glioneuronal/neuroepithelial Tumours	0.55	Pilocytic Astrocytoma	0.46	Infratentorial Pilocytic Astrocytoma	0.44	Mc Pilocytic Astrocytoma, Infratentorial	0.43			Low_grade_glial_glioneuronal_tumors	0.991	PA_PF	0.989
CNS-P0039_1	Run 6			CNS tumor	V2	500	FFPE	14	Male	Pilocytic astrocytoma	concordant			817989	903156	Low Grade Glial/glioneuronal/neuroepithelial Tumours	0.7	Pilocytic Astrocytoma	0.64	Infratentorial Pilocytic Astrocytoma	0.62	Mc Pilocytic Astrocytoma, Infratentorial	0.62			Low_grade_glial_glioneuronal_tumors	0.991	PA_PF	0.997
CNS-P0052_4	Run 6	Control 1		CNS tumor	V2	500	FFPE	5	Male	medulloblastoma, Desmoplastic nodular	refined	Medulloblastoma, SHH-activated, TP53-wildtype	refined	850968	911338	Medulloblastoma	0.98	Medulloblastoma, Shh Activated	0.97	Medulloblastoma, Shh Activated, Subtype 1	0.57	Mc Medulloblastoma, Shh Activated, Subclass 1 (novel)	0.57			Neuroblastic_embryonal_tumors	0.993	MB_SHH_1	0.923
X4	Run 6			CNS tumor	V2	500	FFPE	14	Male	Meningioma (transitional meningioma, WHO Grade I)	refined			890874	922437	Meningioma	0.99	Meningioma	0.99	Meningioma, Benign	0.99	Mc Meningioma, Subtype Benign, Subclass 3 (novel)	0.91			Meningioma	0.991	MNG_BEN_2	0.781
X5	Run 6			CNS tumor	V2	500	FFPE	3	Female	Dysembryoplastic neuroepithelial tumour (DNET/DNT)	concordant			854324	912496	Low Grade Glial/glioneuronal/neuroepithelial Tumours	0.86	Low Grade Glioneuronal Tumour	0.73	Dysembryoplastic Neuroepithelial Tumour	0.67	Mc Dysembryoplastic Neuroepithelial Tumour	0.67			Low_grade_glial_glioneuronal_tumors	0.99	DNT	0.552
X6	Run 6	CNS non-tumor	CNS non-tumor		V2	500	FFPE	14	Male	Cavernous angioma (cavernoma)	conflicted			840599	910178	MC Ganglioglioma	0.15202		0		0		0			Low_grade_glial_glioneuronal_tumors	0.941	GG	0.904
CNS-P0009_1	Run 7	Done twice (this one is better)		CNS tumor	V2	500	FFPE	3	Female	Ependymoma, WHO grade 3	refined	Ependymoma, Posterior Fossa Group A	refined	647224	798414	Ependymal Tumours	0.98	Posterior Fossa Ependymoma Group A	0.98	Posterior Fossa Ependymoma Group A2	0.98	MC Posterior fossa group A (PFA) ependymoma, subclass 2a (novel)	0.58			Ependymal_tumors	0.992	EPN_PFA_2A	0.972
CNS-P0014_1	Run 7	Primary	FFPE vs FF	CNS tumor	V2	500	FFPE	4	Male	Craniopharyngioma, adamantinomatous	concordant			722363	847401	Tumours Of The Sellar Region	0.99	Craniopharyngioma	0.99	Adamantinomatous Craniopharyngioma	0.99	Mc Adamantinous Craniopharyngioma	0.99			Epithelial_tumors	0.991	CPH_ADM	0.994
CNS-P0052_5	Run 7	Control 1		CNS tumor	V2	500	FFPE	5	Male	medulloblastoma, Desmoplastic nodular	refined	Medulloblastoma, SHH-activated, TP53-wildtype	refined	838046	891602	Medulloblastoma	0.98	Medulloblastoma, Shh Activated	0.98	Medulloblastoma, Shh Activated, Subtype 1	0.82	Mc Medulloblastoma, Shh Activated, Subclass 1 (novel)	0.82			Neuroblastic_embryonal_tumors	0.993	MB_SHH_1	0.964
CNS-P0052_6	Run 8	Control 1		CNS tumor	V2	500	FFPE	5	Male	medulloblastoma, Desmoplastic nodular	refined	Medulloblastoma, SHH-activated, TP53-wildtype	refined	812884	903351	Medulloblastoma	0.98	Medulloblastoma, Shh Activated	0.97	Medulloblastoma, Shh Activated, Subtype 1	0.62	Mc Medulloblastoma, Shh Activated, Subclass 1 (novel)	0.62			Neuroblastic_embryonal_tumors	0.993	MB_SHH_1	0.972
CNS-P0003_3	Run 9	Primary	FFPE vs FF	CNS tumor	V2	500	FFPE	2	Male	Ependymoma, WHO grade 3	refined	Posterior fossa Group B ependymoma , anaplastic	refined	876410	926164	Ependymal Tumours	0.99	Posterior Fossa Ependymoma Group A	0.99	Posterior Fossa Ependymoma Group A1	0.99	Mc Posterior Fossa Group A (pfa) Ependymoma, Subclass 1e (novel)	0.98			Ependymal_tumors	0.992	EPN_PFA_1E	0.694
CNS-P0049_1	Run 9			CNS tumor	V2	500	FFPE	8	Male	Medulloblastoma, NOS	refined	Medulloblastoma, group 3/group4	refined	771633	895872	Medulloblastoma	0.99	Medulloblastoma Non Wnt/non Shh Activated	0.99	Medulloblastoma Group 4	0.99	Mc Medulloblastoma, Non Wnt/non Shh, Group 4 Subtype, Subclass Vi	0.77			Neuroblastic_embryonal_tumors	0.993	MB_G34_VI	0.991
CNS-P0052_7	Run 9	Control 1		CNS tumor	V2	500	FFPE	5	Male	medulloblastoma, Desmoplastic nodular	refined	Medulloblastoma, SHH-activated, TP53-wildtype	refined	881466	923744	Medulloblastoma	0.99	Medulloblastoma, Shh Activated	0.99	Medulloblastoma, Shh Activated, Subtype 1	0.76	Mc Medulloblastoma, Shh Activated, Subclass 1 (novel)	0.76			Neuroblastic_embryonal_tumors	0.993	MB_SHH_1	0.971
X7	Run 9			CNS tumor	V2	500	FFPE	3	Male	Pilocytic astrocytoma	concordant			867563	924838	Low Grade Glial/glioneuronal/neuroepithelial Tumours	0.99	Pilocytic Astrocytoma	0.99	Infratentorial Pilocytic Astrocytoma	0.99	Mc Pilocytic Astrocytoma, Infratentorial	0.99			Low_grade_glial_glioneuronal_tumors	0.992	PA_PF	0.997
X8	Run 9			CNS tumor	V2	500	FFPE	14	Female	Germ cell tumor, pineal	concordant			881980	921047	Germ Cell Tumours	0.44	Germ Cell Tumours Of The Cns	0.44	Teratoma	0.32	Mc Teratoma (novel)	0.32			Other_tumors	0.987	GCT_TERA	0.715
CNS-P0076_1	Run 9			CNS tumor	V2	500	Frozen	0.66	Male	Medulloblastoma, NOS	refined	Malignant neoplasm of cerebellum (Medulloblastoma)	refined	935038	936464	Medulloblastoma	0.91	Medulloblastoma, Shh Activated	0.89	Medulloblastoma, Shh Activated, Subtype 2	0.48	Mc Medulloblastoma, Shh Activated, Subclass 2 (novel)	0.48			Neuroblastic_embryonal_tumors	0.992	MB_SHH_1	0.719
X9	Run 9	CNS non-tumor	CNS non-tumor		V2	500	FFPE	7	Female	Focal cortical dysplasia, type Ic	concordant			832122	911399	Control Tissues	0.37	Control Brain Tissues	0.36	Control Tissue, Hemispheric Cortex	0.35	Mc Control Tissue, Cerebral Hemisphere	0.35			Low_grade_glial_glioneuronal_tumors	0.797	GG	0.948
CNS-P0052_8	Run 10	Control 1		CNS tumor	V2	500	FFPE	5	Male	medulloblastoma, Desmoplastic nodular	refined	Medulloblastoma, SHH-activated, TP53-wildtype	refined	799015	869264	Medulloblastoma	0.97	Medulloblastoma, Shh Activated	0.96	Medulloblastoma, Shh Activated, Subtype 1	0.81	Mc Medulloblastoma, Shh Activated, Subclass 1 (novel)	0.81			Neuroblastic_embryonal_tumors	0.993	MB_SHH_1	0.982
X10	Run 10	Done twice (this one is better)		CNS tumor	V2	500	FFPE	12	Female	Medulloblastoma, Classic morphology	refined	Medulloblastoma, WNT-activated subtype	refined	817970	881211	Medulloblastoma	0.99	Medulloblastoma, Wnt Activated	0.99	Medulloblastoma, Wnt Activated	0.99	Mc Medulloblastoma, Wnt Activated	0.99			Neuroblastic_embryonal_tumors	0.993	MB_WNT	0.996
X11	Run 10			CNS tumor	V2	500	FFPE	1	Female	Pineoblastoma,	refined			810770	864734	Pineal Parenchymal And Retinal Tumours	0.99	Pineoblastoma, Myc/foxr2 Activated	0.99	Pineoblastoma, Myc/foxr2 Activated	0.99	Mc Pineoblastoma, Myc/foxr2 Activated	0.99			Pineal_region_tumors_and_retinoblastoma	0.986	PB_FOXR2	0.998
X12	Run 10			CNS tumor	V2	500	FFPE	5	Male	Ependymoma, WHO grade 3	refined			433757	557644	MC Supratentorial ependymoma, ZFTA fusion-positive, subtype ZFTA-RELA fused, subclass A (novel)	0.09922		0		0		0			Ependymal_tumors	0.987	EPN_PFA_1C	0.192
CNS-P0074_1	Run 10			CNS tumor	V2	500	Frozen	1.3	Male	Atypical teratoid/rhabdoid tumor	refined			935838	936155	Other Cns Embryonal Tumours	0.99	Atypical Teratoid Rhabdoid Tumour	0.99	Atypical Teratoid Rhabdoid Tumour, Shh Activated	0.99	Mc Atypical Teratoid/rhabdoid Tumour, Shh Subtype	0.99			SMARC_altered_tumors	0.99	ATRT_SHH	0.999
CNS-P0077_1	Run 10			CNS tumor	V2	500	Frozen	1	Male	Medulloblastoma, NOS	refined	Malignant neoplasm of cerebellum (Medulloblastoma)	refined	934865	935559	Medulloblastoma	0.99	Medulloblastoma, Shh Activated	0.99	Medulloblastoma, Shh Activated, Subtype 1	0.97	Mc Medulloblastoma, Shh Activated, Subclass 1 (novel)	0.97			Neuroblastic_embryonal_tumors	0.993	MB_SHH_1	0.997
CNS-P0021_1	Run 11			CNS tumor	V2	500	FFPE	6	Female	Pilocytic astrocytoma	concordant	Pilocytic astrocytoma with KIAA1549-BRAF fusion	concordant	921417	931021	Low Grade Glial/glioneuronal/neuroepithelial Tumours	0.99	Pilocytic Astrocytoma	0.99	Infratentorial Pilocytic Astrocytoma	0.99	Mc Pilocytic Astrocytoma, Infratentorial	0.99			Low_grade_glial_glioneuronal_tumors	0.992	PA_PF	0.998
CNS-P0023_1	Run 11			CNS tumor	V2	500	FFPE	10	Male	Pleomorphic xanthoastrocytoma (PXA)	conflicted			884063	926390	MC Control tissue, reactive tumour microenvironment	0.20966		0		0		0			Control_tissues	0.378	CONTR_REACT	0.998
CNS-P0027_1	Run 11			CNS tumor	V2	500	FFPE	11	Female	Pineoblastoma	refined			922262	930407	Pineal Parenchymal And Retinal Tumours	0.99	Pineoblastoma	0.99	Pineoblastoma, Mi Rna Pathway Altered, Group 1	0.99	Mc Pineoblastoma, Subtype Mi Rna Processing Altered 1, Subclass A (novel)	0.99			Pineal_region_tumors_and_retinoblastoma	0.99	PB_GRP1A	0.995
CNS-P0052_9	Run 11	Control 1		CNS tumor	V2	500	FFPE	5	Male	medulloblastoma, Desmoplastic nodular	refined	Medulloblastoma, SHH-activated, TP53-wildtype	refined	910060	926421	Medulloblastoma	0.99	Medulloblastoma, Shh Activated	0.98	Medulloblastoma, Shh Activated, Subtype 1	0.75	Mc Medulloblastoma, Shh Activated, Subclass 1 (novel)	0.75			Neuroblastic_embryonal_tumors	0.993	MB_SHH_1	0.977
X13	Run 11			CNS tumor	V2	385	FFPE	14	Female	Dysembryoplastic neuroepithelial tumour (DNET/DNT)	concordant			917427	928118	Low Grade Glial/glioneuronal/neuroepithelial Tumours	0.98	Low Grade Glioneuronal Tumour	0.97	Dysembryoplastic Neuroepithelial Tumour	0.86	Mc Dysembryoplastic Neuroepithelial Tumour	0.86			Low_grade_glial_glioneuronal_tumors	0.992	DNT	0.979
CNS-P0078_1	Run 11			CNS tumor	V2	490	Frozen	2	Male	Pilocytic astrocytoma	refined	Low grade astrocytoma with MYB:QKI fusion	refined	934305	935426	Low Grade Glial/glioneuronal/neuroepithelial Tumours	0.99	Diffuse Glioma, Myb or Mybl1 Altered	0.98	Diffuse Glioma, Myb(l1) Altered, Subtype B [infratentorial Type]	0.97	Mc Diffuse Astrocytoma, Myb Or Mybl1 Altered, Subtype B [infratentorial] (novel)	0.97			Low_grade_glial_glioneuronal_tumors	0.992	MYB_B	0.579
X14	Run 11	CNS non-tumor	CNS non-tumor		V2	455	FFPE	4	Female	Tuber (in tuberous sclerosis)	conflicted			891059	910136	MC Ganglioglioma	0.0973		0		0		0			Low_grade_glial_glioneuronal_tumors	0.932	GG	0.962
CNS-P0007_1	Run 12		FFPE vs FF	CNS tumor	V2	500	FFPE	1	Male	Pilocytic astrocytoma	concordant			893003	932912	Low Grade Glial/glioneuronal/neuroepithelial Tumours	0.99	Pilocytic Astrocytoma	0.99	Supratentorial Midline Pilocytic Astrocytoma	0.99	Mc Pilocytic Astrocytoma, Midline	0.99			Low_grade_glial_glioneuronal_tumors	0.992	PA_MID	0.995
CNS-P0014_2	Run 12	Relapse 1		CNS tumor	V2	420	FFPE	5	Male	Craniopharyngioma, adamantinomatous	concordant			878442	928004	Tumours Of The Sellar Region	0.99	Craniopharyngioma	0.99	Adamantinomatous Craniopharyngioma	0.99	Mc Adamantinous Craniopharyngioma	0.99			Epithelial_tumors	0.99	CPH_ADM	0.99
CNS-P0044_1	Run 12			CNS tumor	V2	350	FFPE	2	Female	Ependymoma, WHO Grade 2	refined	Ependymoma group A	refined	902531	929438	Ependymal Tumours	0.99	Posterior Fossa Ependymoma Group A	0.99	Posterior Fossa Ependymoma Group A1	0.99	Mc Posterior Fossa Group A (pfa) Ependymoma, Subclass 1a (novel)	0.92			Ependymal_tumors	0.992	EPN_PFA_1A	0.914
CNS-P0052_10	Run 12	Control 1		CNS tumor	V2	500	FFPE	5	Male	medulloblastoma, Desmoplastic nodular	refined	Medulloblastoma, SHH-activated, TP53-wildtype	refined	912565	931505	Medulloblastoma	0.99	Medulloblastoma, Shh Activated	0.98	Medulloblastoma, Shh Activated, Subtype 1	0.54	Mc Medulloblastoma, Shh Activated, Subclass 1 (novel)	0.54			Neuroblastic_embryonal_tumors	0.993	MB_SHH_1	0.944
X15	Run 12			CNS tumor	V2	490	FFPE	16	Female	Low-grade glioma	refined			915260	930577	Low Grade Glial/glioneuronal/neuroepithelial Tumours	0.99	Low Grade Ganglioglial/neuroepithelial Tumour	0.99	Ganglioglioma	0.96	Mc Ganglioglioma	0.96			Low_grade_glial_glioneuronal_tumors	0.988	GG	0.997
X16	Run 12	Done twice (this one is better)		CNS tumor	V2	325.5	FFPE	0.4	Female	Atypical teratoid/rhabdoid tumour	refined			863439	919368	Other Cns Embryonal Tumours	0.99	Atypical Teratoid Rhabdoid Tumour	0.97	Atypical Teratoid Rhabdoid Tumour, Tyrosinase Activated	0.97	Mc Atypical Teratoid/rhabdoid Tumour, Tyr Subtype	0.97			SMARC_altered_tumors	0.988	ATRT_TYR	0.997
CNS-P0079_1	Run 12			CNS tumor	V2	500	Frozen	15	Male	Low grade glioma	refined	BRAF V600E mutation		935375	936153	Low Grade Glial/glioneuronal/neuroepithelial Tumours	0.78	Low Grade Ganglioglial/neuroepithelial Tumour	0.66	Supratentorial Pilocytic Astrocytoma	0.65	Mc Pilocytic Astrocytoma, Hemsipheric	0.65			ow_grade_glial_glioneuronal_tumors	0.989	PA_CORT	0.995
SAR-P0014_1	Run 12	Non-CNS tumor	Non-CNS tumor		V2	500	Frozen	10	Male	synovial sarcoma	refined	synovial sarcoma	concordant	933951	936039	MC Supratentorial ependymoma, ZFTA fusion-positive, subtype ZFTA-RELA fused, subclass A (novel)	0.07939		0		0		0	methylation class synovial sarcoma	0.999964	Mesenchymal_tumors	0.888	MPNST (Malignant Peripheral Nerve Sheath Tumor)	0.55
CNS-P0008_1	Run 13			CNS tumor	V2	302.96	FFPE	9	Male	Ependymoma, WHO Grade 2	refined			925446	934684	Ependymal Tumours	0.99	Posterior Fossa Ependymoma Group A	0.99	Posterior Fossa Ependymoma Group A1	0.99	Mc Posterior Fossa Group A (pfa) Ependymoma, Subclass 1b (novel)	0.63			Ependymal_tumors	0.992	EPN_PFA_1C	0.571
CNS-P0040_1	Run 13			CNS tumor	V2	365.75	FFPE	6	Female	Pleomorphic xanthoastrocytoma, NOS	conflicted	pleomorphic xanthoastrocytoma with V600E mutation	concordant	929317	934594	Low Grade Glial/glioneuronal/neuroepithelial Tumours	0.86	Low Grade Ganglioglial/neuroepithelial Tumour	0.84	Ganglioglioma	0.77	Mc Ganglioglioma	0.77			Low_grade_glial_glioneuronal_tumors	0.983	GG	0.993
CNS-P0046_1	Run 13			CNS tumor	V2	420	FFPE	3	Male	Pilocytic astrocytoma	concordant			926955	934376	Low Grade Glial/glioneuronal/neuroepithelial Tumours	0.93	Pilocytic Astrocytoma	0.91	Infratentorial Pilocytic Astrocytoma	0.88	Mc Pilocytic Astrocytoma, Infratentorial	0.87			Low_grade_glial_glioneuronal_tumors	0.989	PA_PF	0.994
CNS-P0052_11	Run 13	Control 1		CNS tumor	V2	500	FFPE	5	Male	medulloblastoma, Desmoplastic nodular	refined	Medulloblastoma, SHH-activated, TP53-wildtype	refined	923655	933277	Medulloblastoma	0.99	Medulloblastoma, Shh Activated	0.98	Medulloblastoma, Shh Activated, Subtype 1	0.53	Mc Medulloblastoma, Shh Activated, Subclass 1 (novel)	0.53			Neuroblastic_embryonal_tumors	0.993	MB_SHH_1	0.942
X17	Run 13			CNS tumor	V2	318	FFPE	16	Male	Ganglioglioma	concordant			929897	935344	Low Grade Glial/glioneuronal/neuroepithelial Tumours	0.79	Low Grade Ganglioglial/neuroepithelial Tumour	0.66	Supratentorial Pilocytic Astrocytoma	0.66	Mc Pilocytic Astrocytoma, Hemsipheric	0.66			Low_grade_glial_glioneuronal_tumors	0.98	PA_CORT	0.989
CNS-P0071_1	Run 13			CNS tumor	V2	500	Frozen	12	Male	Pleomorphic xanthoastrocytoma, NOS	concordant			935053	935729	Diffuse Glioma, Mapk Altered, Cell Cycle Activated	0.96	Pleomorphic Xanthoastrocytoma( Like)	0.96	Pleomorphic Xanthoastrocytoma( Like)	0.96	Mc Pleomorphic Xanthoastrocytoma	0.96			Intermediate_grade_IDH_wildtype_gliomas	0.972	PXA	0.995
CNS-P0080_1	Run 13			CNS tumor	V2	500	Frozen	3	Female	Pilocytic astrocytoma	concordant			935889	936363	Low Grade Glial/glioneuronal/neuroepithelial Tumours	0.99	Pilocytic Astrocytoma	0.99	Supratentorial Midline Pilocytic Astrocytoma	0.99	Mc Pilocytic Astrocytoma, Midline	0.99			Low_grade_glial_glioneuronal_tumors	0.991	PA_MID	0.995
GER-P0023_1	Run 13	Non-CNS tumor	Non-CNS tumor		V2	500	FFPE	2	Male	germ cell tumor, malignant, pelvic	conflicted			927351	934091	Neuroblastoma	0.41344	Neuroblastoma	0.41	Neuroblastoma	0.41	Mc Neuroblastoma, Tmm Negative	0.41			Mesenchymal_tumors	0.284	MMNST	0.611
CNS-P0001_1	Run 14		FFPE vs FF	CNS tumor	V2	325.5	FFPE	10	Female	glioma, high grade	conflicted			759524	890445	Ependymal Tumours	0.33	Supratentorial Ependymoma, Zfta Fusion Positive	0.17	Supratentorial Ependymoma, Zfta:rela Fusion Positive	0.15	Mc Supratentorial Ependymoma, Zfta Fusion Positive, Subtype Zfta Rela Fused, Subclass A (novel)	0.15	undifferentiated sarcoma	0.0731	Mesenchymal_tumors	0.696	HMB	0.213
CNS-P0052_12	Run 14	Control 1		CNS tumor	V2	500	FFPE	5	Male	medulloblastoma, Desmoplastic nodular	refined	Medulloblastoma, SHH-activated, TP53-wildtype	refined	829749	906528	Medulloblastoma	0.99	Medulloblastoma, Shh Activated	0.98	Medulloblastoma, Shh Activated, Subtype 1	0.44	Mc Medulloblastoma, Shh Activated, Subclass 1 (novel)	0.44			Neuroblastic_embryonal_tumors	0.993	MB_SHH_1	0.9
CNS-P0082_1	Run 14			CNS tumor	V2	500	Frozen	3	Female	Medulloblastoma, NOS	refined			903040	928624	Medulloblastoma	0.99	Medulloblastoma Non Wnt/non Shh Activated	0.99	Medulloblastoma Group 3	0.98	Mc Medulloblastoma, Non Wnt/non Shh, Group 3 Subtype, Subclass Iv	0.98			Neuroblastic_embryonal_tumors	0.993	MB_G34_IV	0.986
NBL-P0001_1	Run 14	Non-CNS tumor	Non-CNS tumor		V2	500	Frozen	0.3	Female	Neuroblastoma, lymph node	concordant			880709	915578	Neuroblastoma	0.99	Neuroblastoma	0.99	Neuroblastoma	0.99	Mc Neuroblastoma, Tmm Negative	0.97			Neuroblastic_embryonal_tumors	0.993	NB_TMM_NEG	0.924
CNS-P0052_13	Run 15	Control 1		CNS tumor	V2	500	FFPE	5	Male	medulloblastoma, Desmoplastic nodular	refined	Medulloblastoma, SHH-activated, TP53-wildtype	refined	824690	927814	Medulloblastoma	0.99	Medulloblastoma, Shh Activated	0.98	Medulloblastoma, Shh Activated, Subtype 1	0.77	Mc Medulloblastoma, Shh Activated, Subclass 1 (novel)	0.77			Neuroblastic_embryonal_tumors	0.993	MB_SHH_1	0.969
NBL-P0003_1	Run 15	Non-CNS tumor	Non-CNS tumor		V2	500	Frozen	1	Male	Neuroblastoma, mediastinum	concordant			933239	935257	Neuroblastoma	0.99	Neuroblastoma	0.99	Neuroblastoma	0.99	Mc Neuroblastoma, Tmm Negative	0.96			Neuroblastic_embryonal_tumors	0.992	NB_TMM_POS	0.942
SAR-P0015_1	Run 15	Non-CNS tumor	Non-CNS tumor		V2	500	FFPE	3	Female	Embryonal rhabdomyosarcoma	concordant	Embryonal rhabdomyosarcoma	concordant	918304	934063	Rhabdomyosarcoma	0.83	Embryonal And Myod1 Mutant Rhabdomyosarcoma	0.83	Rhabdomyosarcoma, Embryonal Subtype	0.82	Mc Rhabdomyosarcoma, Embryonal Subtype	0.82	methylation class rhabdomyosarcoma (embryonal)	0.973895	Mesenchymal_tumors	0.992	ERMS	0.998
CNS-P0052_14	Run 16	Control 1		CNS tumor	V2	500	FFPE	5	Male	medulloblastoma, Desmoplastic nodular	refined	Medulloblastoma, SHH-activated, TP53-wildtype	refined	913955	934116	Medulloblastoma	0.99	Medulloblastoma, Shh Activated	0.98	Medulloblastoma, Shh Activated, Subtype 1	0.74	Mc Medulloblastoma, Shh Activated, Subclass 1 (novel)	0.74			Neuroblastic_embryonal_tumors	0.993	MB_SHH_1	0.978
CNS-P0083_1	Run 16			CNS tumor	V2	500	FFPE	5	Female	Medulloblastoma	refined			889622	924203	Medulloblastoma	0.99	Medulloblastoma, Shh Activated	0.99	Medulloblastoma, Shh Activated, Subtype 3	0.91	Mc Medulloblastoma, Shh Activated, Subclass 3 (novel)	0.91			Neuroblastic_embryonal_tumors	0.993	MB_SHH_3	0.986
GER-P0012_1	Run 16	Non-CNS tumor	Non-CNS tumor		V2	500	Frozen	15	Male	germ cell tumor malignant testis	concordant			917966	926923	Germ Cell Tumours	0.88	Germ Cell Tumours Of The Cns	0.88	Teratoma	0.87	Mc Teratoma (novel)	0.87			Other_tumors	0.99	GCT_TERA	0.96
GER-P0003_1	Run 16	Non-CNS tumor	Non-CNS tumor		V2	500	Frozen	14	Male	Germ cell tumor, mediastinum	conflicted			915356	927918	Ependymal Tumours	0.3	Supratentorial Ependymoma, Zfta Fusion Positive	0.22	Supratentorial Ependymoma, Zfta:rela Fusion Positive	0.21	Mc Supratentorial Ependymoma, Zfta Fusion Positive, Subtype Zfta Rela Fused, Subclass A (novel)	0.21			Other_tumors	0.639	MELAN (melanoma)	0.974
GER-P0007_1	Run 16	Non-CNS tumor	Non-CNS tumor		V2	500	Frozen	16	Male	germ cell tumor mediastinal	concordant			893452	921626	Germ Cell Tumours	0.99	Germ Cell Tumours Of The Cns	0.99	Germinoma	0.99	Mc Germinoma, Subtype Kit Mutant (novel)	0.99			Other_tumors	0.987	GCT_GERM_KIT	1
GER-P0008_1	Run 16	Non-CNS tumor	Non-CNS tumor		V2	500	Frozen	16	Female	Germ cell tumor, Dysgerminoma (ovary)	concordant			927896	933634	Germ Cell Tumours	0.99	Germ Cell Tumours Of The Cns	0.99	Germinoma	0.99	Mc Germinoma, Subtype Kit Mutant (novel)	0.99			Other_tumors	0.988	GCT_GERM_KIT	1
CNS-P0051_1	Run 17			CNS tumor	V2	500	Frozen	7	Male	Pilocytic astrocytoma	concordant			936092	936453	Low Grade Glial/glioneuronal/neuroepithelial Tumours	0.97	Pilocytic Astrocytoma	0.95	Infratentorial Pilocytic Astrocytoma	0.94	Mc Pilocytic Astrocytoma, Infratentorial	0.93			Low_grade_glial_glioneuronal_tumors	0.985	PA_PF	0.993
CNS-P0052_15	Run 17	Control 1		CNS tumor	V2	500	FFPE	5	Male	medulloblastoma, Desmoplastic nodular	refined	Medulloblastoma, SHH-activated, TP53-wildtype	refined	874875	928251	Medulloblastoma	0.99	Medulloblastoma, Shh Activated	0.99	Medulloblastoma, Shh Activated, Subtype 1	0.7	Mc Medulloblastoma, Shh Activated, Subclass 1 (novel)	0.7			Neuroblastic_embryonal_tumors	0.993	MB_SHH_1	0.971
CNS-P0054_1	Run 17			CNS tumor	V2	500	FFPE	3	Female	Glioma, high grade	conflicted	High-grade glioma, IDH-wildtype, H3-wildtype, with NTRK1-TFG6 fusion	conflicted	832161	923993	Diffuse Glioma, Mapk Altered, Cell Cycle Activated	0.98	Pleomorphic Xanthoastrocytoma( Like)	0.98	Pleomorphic Xanthoastrocytoma( Like)	0.98	Mc Pleomorphic Xanthoastrocytoma	0.98			Intermediate_grade_IDH_wildtype_gliomas	0.959	PXA	0.997
CNS-P0056_1	Run 17			CNS tumor	V2	500	Frozen	12	Male	Glioneuronal tumor	conflicted			936097	936463	Low Grade Glial/glioneuronal/neuroepithelial Tumours	0.9	Pilocytic Astrocytoma	0.88	Infratentorial Pilocytic Astrocytoma	0.84	Mc Pilocytic Astrocytoma, Infratentorial	0.84			Low_grade_glial_glioneuronal_tumors	0.959	PA_PF	0.892
CNS-P0062_1	Run 17			CNS tumor	V2	500	Frozen	6	Male	Medulloblastoma, NOS	refined	Medulloblastomas, non-Wnt/non-SHH activated (Group 3/4)	refined	935966	936432	Medulloblastoma	0.99	Medulloblastoma Non Wnt/non Shh Activated	0.99	Medulloblastoma Group 4	0.99	Mc Medulloblastoma, Non Wnt/non Shh, Group 4 Subtype, Subclass Viii	0.99			Neuroblastic_embryonal_tumors	0.993	MB_G34_VIII	0.997
CNS-P0065_1	Run 17			CNS tumor	V2	500	Frozen	3	Female	Pilocytic astrocytoma	concordant			934578	935951	Low Grade Glial/glioneuronal/neuroepithelial Tumours	0.99	Pilocytic Astrocytoma	0.99	Infratentorial Pilocytic Astrocytoma	0.99	Mc Pilocytic Astrocytoma, Infratentorial	0.99			Low_grade_glial_glioneuronal_tumors	0.992	PA_PF	0.997
CNS-P0085_1	Run 17			CNS tumor	V2	500	FFPE	4	Female	Ependymoma, WHO Grade 2	refined	Posterior Fossa Ependymoma Group A	refined	886182	931460	Ependymal Tumours	0.99	Posterior Fossa Ependymoma Group A	0.99	Posterior Fossa Ependymoma Group A1	0.99	Mc Posterior Fossa Group A (pfa) Ependymoma,	0.73			Ependymal_tumors	0.992	EPN_PFA_1B	0.758
GER-P0015_1	Run 17	Non-CNS tumor	Non-CNS tumor		V2	500	FFPE	9	Female	germ cell tumor Teratoma, ovary	concordant			924397	934379	Germ Cell Tumours	0.99	Germ Cell Tumours Of The Cns	0.99	Teratoma	0.99	Mc Teratoma (novel)	0.99			Other_tumors	0.853	GCT_TERA	0.987
CNS-P0004_1	Run 1		FFPE vs FF	CNS tumor	V1	500	FFPE	7	Male	Medulloblastoma, NOS	refined	Medulloblastoma, Group 3/4, non-WNT, non-SHH	refined	835941	847292	Medulloblastoma	0.99	Medulloblastoma Non Wnt/non Shh Activated	0.99	Medulloblastoma Group 4	0.99	Subclass 1b (novel)	0.99			Neuroblastic_embryonal_tumors	0.993	MB_G34_VIII	0.997
CNS-P0004_2	Run 1		FFPE vs FF	CNS tumor	V1	500	Frozen	7	Male	Medulloblastoma, NOS	refined	Medulloblastoma, Group 3/4, non-WNT, non-SHH	refined	861211	863305	Medulloblastoma	0.99	Medulloblastoma Non Wnt/non Shh Activated	0.99	Medulloblastoma Group 4	0.99	Mc Medulloblastoma, Non Wnt/non Shh, Group 4 Subtype, Subclass Viii	0.99			Neuroblastic_embryonal_tumors	0.993	MB_G34_VIII	0.998
CNS-P0006_1	Run 1	Done twice (this one is better)	FFPE vs FF	CNS tumor	V1	500	FFPE	6	Male	Medulloblastoma	refined	Medulloblastoma, (SHH) activated, TP53-wildtype	refined	837624	852926	Medulloblastoma	0.99	Medulloblastoma, Shh Activated	0.99	Medulloblastoma, Shh Activated, Subtype 3	0.96	Mc Medulloblastoma, Shh Activated, Subclass 3 (novel)	0.96			Neuroblastic_embryonal_tumors	0.993	MB_SHH_3	0.986
CNS-P0006_2	Run 1	Done twice (this one is better)	FFPE vs FF	CNS tumor	V1	500	Frozen	6	Male	Medulloblastoma	refined	Medulloblastoma, (SHH) activated, TP53-wildtype	refined	860143	862044	Medulloblastoma	0.99	Medulloblastoma, Shh Activated	0.99	Medulloblastoma, Shh Activated, Subtype 3	0.95	Mc Medulloblastoma, Shh Activated, Subclass 3 (novel)	0.95			Neuroblastic_embryonal_tumors	0.993	MB_SHH_3	0.997
X18	Run 1		FFPE vs FF	CNS tumor	V1	500	FFPE	13	Female	Medulloblastoma, NOS	refined	Medulloblastoma, WNT activated	concordant	793429	833351	Medulloblastoma	0.99	Medulloblastoma, Wnt Activated	0.99	Medulloblastoma, Wnt Activated	0.99	Mc Medulloblastoma, Wnt Activated	0.99			Neuroblastic_embryonal_tumors	0.993	MB_WNT	0.996
X18	Run 1		FFPE vs FF	CNS tumor	V1	500	Frozen	13	Female	Medulloblastoma, NOS	refined	Medulloblastoma, WNT activated	concordant	861228	863197	Medulloblastoma	0.99	Mc Medulloblastoma, Wnt Activated	0.99	Mc Medulloblastoma, Wnt Activated	0.99	Mc Medulloblastoma, Wnt Activated	0.99			Neuroblastic_embryonal_tumors	0.993	MB_WNT	0.999
CNS-P0041_1	Run 2			CNS tumor	V1	385	FFPE	13	Female	Pilocytic astrocytoma	concordant			831715	854775	Low Grade Glial/glioneuronal/neuroepithelial Tumours	0.98	Pilocytic Astrocytoma	0.97	Infratentorial Pilocytic Astrocytoma	0.96	Mc Pilocytic Astrocytoma, Infratentorial	0.96			Low_grade_glial_glioneuronal_tumors	0.991	PA_PF	0.996
CNS-P0052_16	Run 2	Control 1		CNS tumor	V1	500	FFPE	5	Male	medulloblastoma, Desmoplastic nodular	refined	Medulloblastoma, SHH-activated, TP53-wildtype	refined	712219	814292	Medulloblastoma	0.98	Medulloblastoma, Shh Activated	0.98	Medulloblastoma, Shh Activated, Subtype 1	0.48	Mc Medulloblastoma, Shh Activated, Subclass 1 (novel)	0.48			Neuroblastic_embryonal_tumors	0.992	MB_SHH_1	0.789
CNS-P0055_3	Run 2	Control 2		CNS tumor	V1	500	FFPE	4	Male	Medulloblastoma, classical histology	refined	Medulloblastoma, non-Wnt, non-SHH	refined	806900	851176	Medulloblastoma	0.99	Medulloblastoma Non Wnt/non Shh Activated	0.99	Medulloblastoma Group 4	0.79	Mc Medulloblastoma, Non Wnt/non Shh, Group 4 Subtype, Subclass Vii	0.71			Neuroblastic_embryonal_tumors	0.993	MB_G34_VII	0.97
X1	Run 2	Control 3		CNS tumor	V1	500	FFPE	4	Female	Medulloblastoma, classical histology	refined	Medulloblastoma, SHH-activated, TP53-wildtype	refined	842431	860882	Medulloblastoma	0.99	Medulloblastoma, Shh Activated	0.99	Medulloblastoma, Shh Activated, Subtype 2	0.65	Mc Medulloblastoma, Shh Activated, Subclass 2 (novel)	0.65			Neuroblastic_embryonal_tumors	0.993	MB_SHH_3	0.615
X19	Run 2			CNS tumor	V1	500	FFPE	9	Male	Germ cell tumor , pineal	concordant			841369	859184	Germ Cell Tumours	0.99	Germ Cell Tumours Of The Cns	0.99	Teratoma	0.99	Mc Teratoma (novel)	0.99			Other_tumors	0.983	GCT_TERA	0.89
X20	Run 2	CNS non-tumor	CNS non-tumor		V1	500	FFPE	8	Male	Meningioangiomatosis	conflicted			820472	855972	MC Desmoplastic infantile ganglioglioma / desmoplastic infantile astrocytoma	0.13504		0		0		0			Control_tissues	0.754	CONTR_REACT	0.805
CNS-P0002_1	Run 3			CNS tumor	V1	500	Frozen	10	Male	Glioma, high grade	refined	Thalamic tumor; Diffuse midline glioma, H3 K27M-mutant with FGFR1 mutation	concordant	864171	865257	Paediatric Type Diffuse High Grade Gliomas	0.99	Diffuse Midline Glioma, H3 K27 Altered	0.99	Diffuse Midline Glioma, H3 K27 Mutant / Ezhip Overexpressing	0.99	Mc Diffuse Midline Glioma, H3 K27 Altered, Subtype H3 K27 Mutant Or Ezhip Expressing	0.99			Diffuse_midline_glioma_H3K27_altered	0.977	DMG_K27	1
CNS-P0003_1	Run 3	Relapse 1		CNS tumor	V1	500	Frozen	2	Male	Ependymoma, WHO grade 3	refined	Posterior fossa Group B ependymoma , anaplastic	refined	863691	865215	Ependymal Tumours	0.99	Posterior Fossa Ependymoma Group A	0.99	Posterior Fossa Ependymoma Group A1	0.99	Mc Posterior Fossa Group A (pfa) Ependymoma, Subclass 1e (novel)	0.65			Ependymal_tumors	0.992	EPN_PFA_1D	0.394
CNS-P0003_2	Run 3	Primary	FFPE vs FF	CNS tumor	V1	500	Frozen	2	Male	Ependymoma, WHO grade 3	refined	Posterior fossa Group B ependymoma , anaplastic	refined	853160	863298	Ependymal Tumours	0.99	Posterior Fossa Ependymoma Group A	0.99	Posterior Fossa Ependymoma Group A1	0.99	Mc Posterior Fossa Group A (pfa) Ependymoma, Subclass 1e (novel)	0.97			Ependymal_tumors	0.992	EPN_PFA_1E	0.828
CNS-P0007_2	Run 3		FFPE vs FF	CNS tumor	V1	500	Frozen	1	Male	Pilocytic astrocytoma	concordant			861254	864630	Low Grade Glial/glioneuronal/neuroepithelial Tumours	0.99	Pilocytic Astrocytoma	0.99	Supratentorial Midline Pilocytic Astrocytoma	0.99	Mc Pilocytic Astrocytoma, Midline	0.99			Low_grade_glial_glioneuronal_tumors	0.992	PA_MID	0.994
CNS-P0009_2	Run 3		FFPE vs FF	CNS tumor	V1	500	Frozen	3	Female	Ependymoma, WHO grade 3	refined	Ependymoma, Posterior Fossa Group A	refined	861612	864677	Ependymal Tumours	0.99	Posterior Fossa Ependymoma Group A	0.99	Posterior Fossa Ependymoma Group A2	0.99	Mc Posterior Fossa Group A (pfa) Ependymoma, Subclass 2b (novel)	0.8			Ependymal_tumors	0.992	EPN_PFA_2A	0.71
CNS-P0010_2	Run 3		FFPE vs FF	CNS tumor	V1	500	Frozen	14	Male	Glioblastoma-Giant Cell	refined	Glioblastoma, giant-cell; MGMT promoter methylated	concordant	855176	863926	Adult Type Diffuse Gliomas	0.9	Glioblastoma, Idh Wildtype	0.9	Glioblastoma, Idh Wildtype, Mesenchymal Type	0.9	Mc Glioblastoma, Idh Wildtype, Mesenchymal Subtype	0.69			Glioblastoma	0.9	GBM_MES_ATYP	0.875
CNS-P0001_2	Run 3		FFPE vs FF	CNS tumor	V1	500	Frozen	10	Female	glioma, high grade	conflicted			849421	861875	MC Subependymal giant cell astrocytoma, TSC1/TSC2-altered	0.18624		0		0		0			Low_grade_glial_glioneuronal_tumors	0.535	SEGA	0.77
CNS-P0015_1	Run 3			CNS tumor	V1	500	FFPE	9	Female	Pilocytic astrocytoma	concordant			763040	838065	Low Grade Glial/glioneuronal/neuroepithelial Tumours	0.89	Pilocytic Astrocytoma	0.67	Supratentorial Midline Pilocytic Astrocytoma	0.36	Mc Pilocytic Astrocytoma, Midline	0.36			Low_grade_glial_glioneuronal_tumors	0.991	PA_PF	0.938
CNS-P0014_3	Run 3		FFPE vs FF	CNS tumor	V1	500	Frozen	4	Male	Craniopharyngioma, adamantinomatous	concordant			846420	862367	Tumours Of The Sellar Region	0.99	Craniopharyngioma	0.99	Adamantinomatous Craniopharyngioma	0.99	Mc Adamantinous Craniopharyngioma	0.99			Epithelial_tumors	0.991	CPH_ADM	0.998
CNS-P0013_1	Run 3			CNS tumor	V1	500	Frozen	6	Female	glioneuronal tumor with high-grade feature	conflicted			863050	864968	Control Tissues	0.52	Control Brain Tissues	0.52	Control Tissue, Hemispheric Cortex	0.52	Mc Control Tissue, Cerebral Hemisphere	0.52			Control_tissues	0.79	CONTR_HEMI	0.701
CNS-P0017_1	Run 3			CNS tumor	V1	500	FFPE	1	Male	Pilocytic astrocytoma	concordant			786351	848804	Low Grade Glial/glioneuronal/neuroepithelial Tumours	0.99	Pilocytic Astrocytoma	0.99	Infratentorial Pilocytic Astrocytoma	0.99	Mc Pilocytic Astrocytoma, Infratentorial	0.99			Low_grade_glial_glioneuronal_tumors	0.992	PA_PF_A	0.718
CNS-P0026_1	Run 3			CNS tumor	V1	500	FFPE	8	Male	Pilocytic astrocytoma	concordant	Pilocytic astrocytoma with FGFR mutations	concordant	820182	856415	Low Grade Glial/glioneuronal/neuroepithelial Tumo	0.99	Pilocytic Astrocytoma	0.99	Supratentorial Midline Pilocytic Astrocytoma	0.99	Mc Pilocytic Astrocytoma, Midline	0.99			Low_grade_glial_glioneuronal_tumors	0.991	PA_MID	0.993
CNS-P0038_1	Run 3			CNS tumor	V1	500	Frozen	8	Female	glioma, high grade	refined	high-grade glioma, H3-wildtype and IDH-wildtype	conflicted	850788	861544	Paediatric Type Diffuse High Grade Gliomas	0.99	Diffuse Midline Glioma, H3 K27 Altered	0.99	Diffuse Midline Glioma, H3 K27 Altered, Subtype Egfr Altered	0.99	Mc Diffuse Midline Glioma, H3 K27 Altered, Subtype Egfr Altered	0.99			Pediatric_type_high_grade_gliomas	0.824	pedHGG_MYCN	0.99
CNS-P0045_1	Run 3	Done twice (this one is better)		CNS tumor	V1	500	FFPE	3	Male	Medulloblastoma, NOS	refined	Medulloblastoma, SHH-subtype; with MYCN amplification	refined	768475	823522	Medulloblastoma	0.95	Medulloblastoma, Shh Activated	0.94	Medulloblastoma, Shh Activated, Subtype 3	0.43	Mc Medulloblastoma, Shh Activated, Subclass 3 (novel)	0.43			Neuroblastic_embryonal_tumors	0.992	MB_SHH_3	0.604
CNS-P0052_17	Run 3	Control 1		CNS tumor	V1	500	FFPE	5	Male	medulloblastoma, Desmoplastic nodular	refined	Medulloblastoma, SHH-activated, TP53-wildtype	refined	840649	861165	Medulloblastoma	0.99	Medulloblastoma, Shh Activated	0.99	Medulloblastoma, Shh Activated, Subtype 1	0.78	Mc Medulloblastoma, Shh Activated, Subclass 1 (novel)	0.78			Neuroblastic_embryonal_tumors	0.993	MB_SHH_1	0.981
CNS-P0055_4	Run 3	Control 2		CNS tumor	V1	500	FFPE	4	Male	Medulloblastoma, classical histology	refined	Medulloblastoma, non-Wnt, non-SHH	refined	839734	864754	Medulloblastoma	0.99	Medulloblastoma Non Wnt/non Shh Activated	0.99	Medulloblastoma Group 4	0.92	Mc Medulloblastoma, Non Wnt/non Shh, Group 4 Subtype, Subclass Vii	0.87			Neuroblastic_embryonal_tumors	0.993	MB_G34_VII	0.978
X1	Run 3	Control 3		CNS tumor	V1	500	FFPE	4	Female	Medulloblastoma, classical histology	refined	Medulloblastoma, SHH-activated, TP53-wildtype	refined	840214	858001	Medulloblastoma	0.99	Medulloblastoma, Shh Activated	0.99	Medulloblastoma, Shh Activated, Subtype 3	0.71	Mc Medulloblastoma, Shh Activated, Subclass 3 (novel)	0.71			Neuroblastic_embryonal_tumors	0.993	MB_SHH_3	0.662
X21	Run 3			CNS tumor	V1	500	FFPE	2	Male	Pilocytic astrocytoma	concordant			820780	856367	Low Grade Glial/glioneuronal/neuroepithelial Tumours	0.9	Pilocytic Astrocytoma	0.89	Infratentorial Pilocytic Astrocytoma	0.88	Mc Pilocytic Astrocytoma, Infratentorial	0.88			Low_grade_glial_glioneuronal_tumors	0.958	PA_PF	0.977
CNS-P0058_1	Run 3			CNS tumor	V1	500	FFPE	10	Male	glioma, high grade	refined	Diffuse midline glioma, H3 K27-altered, which also carries a BRAF V600E mutation and TP53 inactivation	refined	859335	864214	Paediatric Type Diffuse High Grade Gliomas	0.99	Diffuse Midline Glioma, H3 K27 Altered	0.99	Diffuse Midline Glioma, H3 K27 Mutant / Ezhip Overexpressing	0.98	Mc Diffuse Midline Glioma, H3 K27 Altered, Subtype H3 K27 Mutant Or Ezhip Expressing	0.98			Diffuse_midline_glioma_H3K27_altered	0.989	DMG_K27	0.905
X22	Run 3	Done twice (this one is better)		CNS tumor	V1	500	FFPE	3	Female	Ependymoblastoma	conflicted	Embryonal tumour, ependymoblastoma pattern, with likely PPP1CB-ALK fusion	conflicted	767318	841629	Paediatric Type Diffuse High Grade Gliomas	0.99	Infant Type Hemispheric Glioma	0.99	Infant Type Hemispheric Glioma	0.99	Mc Infant Type Hemispheric Glioma	0.99			Pediatric_type_high_grade_gliomas	0.99	IHG	0.998
X23	Run 3			CNS tumor	V1	500	FFPE	7	Female	Pilocytic astrocytoma	concordant			850621	862230	Low Grade Glial/glioneuronal/neuroepithelial Tumours	0.99	Pilocytic Astrocytoma	0.99	Infratentorial Pilocytic Astrocytoma	0.99	Mc Pilocytic Astrocytoma, Infratentorial	0.99			Low_grade_glial_glioneuronal_tumors	0.991	PA_PF	0.997
X24	Run 3			CNS tumor	V1	490	FFPE	12	Male	sub-ependymal giant cell astrocytoma (SEGA)	conflicted			704827	796964	Ependymal Tumours	0.38	Supratentorial Ependymoma, Zfta Fusion Positive	0.19	Supratentorial Ependymoma, Zfta:rela Fusion Positive	0.17	Mc Supratentorial Ependymoma, Zfta Fusion Positive, Subtype Zfta Rela Fused, Subclass A (novel)	0.17			Low_grade_glial_glioneuronal_tumors	0.982	PA_PF	0.319
X25	Run 3	Relapse 1		CNS tumor	V1	500	FFPE	1	Female	Atypical teratoid/rhabdoid tumour	refined			801195	856392	Other Cns Embryonal Tumours	0.99	Atypical Teratoid Rhabdoid Tumour	0.99	Atypical Teratoid Rhabdoid Tumour, Shh Activated	0.99	Mc Atypical Teratoid/rhabdoid Tumour, Shh Subtype	0.99			SMARC_altered_tumors	0.99	ATRT_SHH	0.998
X25	Run 3	Primary		CNS tumor	V1	500	FFPE	0.6	Female	Atypical teratoid/rhabdoid tumour	refined			800894	848464	Other Cns Embryonal Tumours	0.85	Atypical Teratoid Rhabdoid Tumour	0.85	Atypical Teratoid Rhabdoid Tumour, Shh Activated	0.84	Mc Atypical Teratoid/rhabdoid Tumour, Shh Subtype	0.84			SMARC_altered_tumors	0.744	ATRT_SHH	0.997
X25	Run 3	Relapse 2		CNS tumor	V1	500	FFPE	0.6	Female	Atypical teratoid/rhabdoid tumour	refined			821422	858222	Other Cns Embryonal Tumours	0.97	Atypical Teratoid Rhabdoid Tumour	0.97	Atypical Teratoid Rhabdoid Tumour, Shh Activated	0.97	Mc Atypical Teratoid/rhabdoid Tumour, Shh Subtype	0.97			SMARC_altered_tumors	0.983	ATRT_SHH	0.998
X26	Run 3			CNS tumor	V1	500	FFPE	8	Male	Pilocytic astrocytoma	concordant			839006	858626	Low Grade Glial/glioneuronal/neuroepithelial Tumours	0.99	Pilocytic Astrocytoma	0.99	Infratentorial Pilocytic Astrocytoma	0.99	Mc Pilocytic Astrocytoma, Infratentorial	0.99			Low_grade_glial_glioneuronal_tumors	0.992	PA_PF	0.997
X27	Run 3	Non-CNS tumor	Non-CNS tumor		V1	500	FFPE	3	Male	undifferentiated sarcoma, spinal extradural	refined	Sarcoma with BCOR internal tandem duplication (ITD)	concordant	833040	854593	MC Malignant peripheral nerve sheath tumour	0.08418		0		0		0	methylation class family sarcoma with BCOR alteration	0.366728	Mesenchymal_tumors	0.732	MPNST	0.908
X28	Run 3	CNS non-tumor	CNS non-tumor		V1	500	FFPE	8	Female	Mesial temporal sclerosis	concordant			811609	856681	Control Tissues	0.93	Control Brain Tissues	0.93	Control Tissue, Hemispheric Cortex	0.93	Mc Control Tissue, Cerebral Hemisphere	0.93			Control_tissues	0.95	CONTR_HEMI	0.798
X29	Run 3	CNS non-tumor	CNS non-tumor		V1	339.5	FFPE	14	Male	Focal cortical dysplasia, type IIId (with previous perinatal ischemic injury)	concordant			740761	841271	Control Tissues	0.92	Control Brain Tissues	0.92	Control Tissue, Hemispheric Cortex	0.92	Mc Control Tissue, Cerebral Hemisphere	0.92			Control_tissues	0.814	CONTR_HEMI	0.681
X30	Run 3	CNS non-tumor	CNS non-tumor		V1	500	FFPE	9	Female	Focal cortical dysplasia, type Ic	concordant			681042	801226	Control Tissues	0.4	Control Brain Tissues	0.39	Control Tissue, Hemispheric Cortex	0.38	Mc Control Tissue, Cerebral Hemisphere	0.38			Low_grade_glial_glioneuronal_tumors	0.891	GG	0.94
X31	Run 3	CNS non-tumor	CNS non-tumor		V1	500	FFPE	2	Female	Focal cortical dysplasia, type Iia	concordant			718801	823186	Control Tissues	0.33	Control Brain Tissues	0.32	Control Tissue, Hemispheric Cortex	0.31	Mc Control Tissue, Cerebral Hemisphere	0.31			Low_grade_glial_glioneuronal_tumors	0.971	GG	0.98
X32	Run 3	CNS non-tumor	CNS non-tumor		V1	500	FFPE	7	Male	Arterio-venous malformation	concordant			848966	863733	Control Tissues	0.42	Control Tissue, Reactive Tumour Microenvi	0.4	Control Tissue, Reactive Tumour Microenvironment	0.4	Mc Control Tissue, Reactive Tumour Microenvironment	0.4			Control_tissues	0.654	CONTR_REACT	0.966
X33	Run 3	CNS non-tumor	CNS non-tumor		V1	420	FFPE	6	Female	Focal cortical dysplasia, type Ib (most likely, not sure)	concordant			843045	862094	Control Tissues	0.37	Control Brain Tissues	0.36	Control Tissue, Hemispheric Cortex	0.35	Mc Control Tissue, Cerebral Hemisphere	0.35			Low_grade_glial_glioneuronal_tumors	0.819	GG	0.988
